# Supplementary material for: Extracellular vesicles derived from bone marrow mesenchymal stem cells regulate SREBF2/HMGB1 axis by transporting miR-378a-3p to inhibit ferroptosis in intestinal ischemia-reperfusion injury
Source: Cell Death Discov. 2025 May 7;11:223. doi: 10.1038/s41420-025-02509-6 (PMC12058992; doi:10.1038/s41420-025-02509-6)
Supplement: Supplementary file 1 — Supplementary Table 1 [file 41420_2025_2509_MOESM1_ESM.csv]

	GSM908528	GSM908529	GSM908530	GSM908531	GSM908532	GSM908533	GSM908534	GSM908535	GSM908536	GSM908537	GSM908538	GSM908539	GSM908540	GSM908541	GSM908514	GSM908515	GSM908516	GSM908517	GSM908518	GSM908519	GSM908520
GUSBP5	9.363977019	13.06114465	11.55883935	9.064180772	11.35926408	10.37280881	12.20990709	10.26123042	12.94501333	10.5515838728571	8.423486467	10.97836559	10.8094301	10.36878911	12.29543743	13.35392986	12.88218593	13.03468033	12.6242842	12.46871748	12.58624187
ANAPC11	8.510370863	10.363272	9.372939115	8.474532822	8.99092292	8.422061208	10.69415722	9.601422396	11.07578851	9.198640656	9.408422945	9.411409718	9.163595758	8.785410308	11.97737506	11.30193067	11.07858013	11.40640659	10.02686015	10.26206292	10.88290821
SLC25A15	8.416242525	8.943721309	9.877682281	8.817062311	10.62331684	8.786377852	13.27149857	9.980093651	9.577538725	10.28736431	8.32980514657143	10.64228876	9.297937335	10.68410744	11.44513076	11.09101207	9.87917362	10.52441532	10.90830609	11.77712429	13.72015132
RPS2P32	8.28430731414286	10.28512883	9.227149279	8.04634887761905	9.595522822	8.998153304	11.12667547	8.833136431	10.31615542	8.59995814	7.84953423619048	9.540530701	9.43558938	8.973967033	10.39742569	10.8094301	10.39004262	10.98831256	10.75547275	10.67322684	11.03743939
ARG2	8.25462989357143	11.6771218	10.12274445	8.372145888	10.36571775	9.359512811	10.64228876	9.17542315	11.60462331	9.301845992	8.38798750342857	10.27266524	9.290150399	9.570457388	10.35394369	11.85720364	11.12803726	10.68906177	11.14812604	11.49034918	11.35517846
EMX2OS	10.56510809	11.98303546	11.14478913	9.229667879	10.89745479	10.85532151	12.26067748	11.02369333	12.23154828	10.90830609	9.424627456	10.65047222	10.73848536	10.91157116	12.54975565	12.74568382	11.97109475	12.28666433	11.65391565	12.16672396	12.44148049
SYT2	11.04137688	14.23844163	13.12815799	12.5366378	13.94326836	12.57097945	13.97354416	12.75247892	14.17154671	12.64104472	11.60647498	13.40605907	12.27055958	12.68991994	13.88455608	14.55878278	13.99313492	14.54201708	14.2229984	13.90925311	14.13533939
REG3G	8.5536978	9.778532934	9.073334743	7.93790273471429	8.748330193	8.66373754	9.370885886	8.31929721490476	9.530684859	8.84997352	8.13169179328571	8.859443968	8.871077873	7.89855727661905	9.75130328	10.56387164	10.01992345	10.40169357	9.578597034	10.06158064	9.522203075
XIRP2	10.44381618	11.96563852	11.09921847	9.856309828	10.02686015	10.59275662	12.34220349	10.80043733	11.95977197	10.50394234	9.485519134	10.3499481647619	10.53136602	10.47712638	11.88867831	12.75704166	11.33225452	12.17807595	11.1033704	11.66415454	12.72858016
RHOC	9.533096269	9.806591683	9.702137729	9.138838848	9.511340598	9.495771521	9.218746549	10.1635979295238	9.998433284	9.720128269	9.674038029	9.433332972	9.654584442	8.988769891	11.10976418	10.66563519	11.11555178	10.2735748	10.59100683	10.78863336	10.19008834
OSBPL7	10.81539547	11.89568701	11.35926408	10.10334367	11.14478913	10.58091398	11.02369333	11.68520869	11.91431589	10.7110477	9.367233925	11.1430435	10.2591735	10.14932118	12.66447287	12.28666433	12.09656942	11.54668904	11.87364759	11.46471513	11.61367487
PRODH2	10.25205191	11.9033931	11.21484808	10.5155318	11.20279095	11.04685197	11.35293682	11.1430435	10.90372869	10.38373668	9.887270885	10.51421086	10.44070984	11.09101207	12.00038204	12.50681855	12.01344263	12.08503849	11.44073695	11.60895685	11.41600288
SSTR1	8.26660397671429	9.607940975	8.33818446438095	9.956220949	8.23966974142857	7.675234005	9.803400303	8.640458269	9.915707564	7.807127371	8.09930724328571	8.28281524709524	7.570766667	8.15662383895238	9.91446682	9.674555169	9.270752017	10.98310313	9.185726199	8.23745635271428	9.717918601
CASP14	8.0965253257619	9.160062333	8.895848482	8.20967709180952	9.02239606	8.35138353519048	8.840746905	8.773846365	8.908637912	8.720903312	8.435620701	8.8248392	8.2158503247619	8.36191198438095	9.629211117	9.510652962	9.807165418	9.809430756	10.11228071	8.86698474	9.323302913
IL17B	7.86987095347619	9.305083215	9.533096269	8.927133856	9.432886151	8.36463184085714	9.254649415	8.51603261	9.499302712	9.116370164	8.073192885	9.534754751	8.439386042	8.51407434928571	9.086726236	9.841776294	10.27266524	10.36471728	9.910213196	9.557865038	9.648901318
VARS	10.17108396	11.22022219	10.32573732	10.30344427	11.24169503	10.51421086	11.27348668	11.32225595	11.67988063	10.34610293	10.48654437	11.18460157	10.12101182	10.96758355	12.06716117	12.01962142	11.43356438	11.80082052	11.81140432	11.10717664	11.78665237
DEFB112	9.363451805	11.27118784	10.49373672	9.483516076	10.34911782	10.06073907	9.986131815	9.779833991	11.50871792	10.52745888	9.179948345	10.19567124	9.700051571	9.916323236	10.5962945	11.84588065	11.54405888	11.7335866	10.54005752	10.75978525	10.2130787
DBNL	10.66563519	11.68287583	11.45488251	10.87080363	11.35736733	10.70947685	11.03433323	10.95412335	10.86327901	9.453941306	8.943390824	10.16604725	10.12475594	10.94830224	11.67460408	12.07518071	11.32820254	11.69316083	11.23554001	11.30728895	11.49549132
GAB2	12.02930274	13.18653761	12.88218593	11.71752975	12.2364358	12.28666433	13.17237951	12.98301097	12.93165932	12.35908298	11.14075252	12.29134761	12.21531083	12.62867274	13.69488858	13.41313709	13.47610759	12.98301097	12.95940212	12.859984	13.54006659
EMC10	8.26191515285714	9.04730340385714	8.729561804	8.26474736328571	8.635308433	8.61669986	8.41183443	8.868054732	9.113242894	8.24677616614286	7.87407901285714	8.702023582	8.33508525309524	8.452347814	9.594373495	9.462056636	9.506215495	9.184271617	9.295846798	9.46470821	9.144051586
SREBF2	10.22002115	10.15622931	10.47835559	9.774459372	10.47349733	9.883994197	10.18799076	9.987553227	10.94976475	10.30594033	10.6171359	10.53026037	10.46773119	10.03662054	9.296414345	10.28736431	8.882124914	9.396486616	8.860788907	9.088034181	9.518547588
ARL4C	12.10650099	10.02340964	11.18619987	11.08886761	10.98998563	11.74716805	11.58135837	10.28952517	9.99448232	11.22194148	10.57443027	10.50076295	10.85737017	11.61367487	9.441662539	10.18913535	8.792944036	9.446493255	9.282692135	9.707647503	9.657961657
FZD1	9.089833632	7.98445809080952	9.7297209	11.51547091	10.08678695	9.175967818	9.04906805	9.638924096	7.9691379482381	9.501295025	9.448327002	8.38677664785714	9.234513246	9.996759185	7.867204164	8.15381080685714	7.777239121	7.595656903	7.537435716	7.477228838	8.29629048595238
KRT8	9.419384459	7.548613282	9.194869671	9.549147714	9.024343362	9.21788038	9.384208323	8.896080379	10.53866787	10.35305139	9.871288215	9.974726188	12.92342406	9.622354814	7.766632697	8.753851019	8.06054953047619	7.632790505	7.28689387990476	7.39284669747619	10.08002065
MPZ	10.21030474	9.255097779	11.33437989	10.44956176	10.23627308	10.30046618	10.1219223	9.579581935	9.904844194	10.50811488	10.3882678	9.43558938	11.07578851	10.70039164	8.627566061	8.788549455	8.87660414	8.593401531	8.21414617566667	8.785055988	8.910464322
CCDC173	9.75355224	9.054202508	10.20866496	10.13288969	9.91446682	9.60668333	9.90639062	9.838964201	9.210470213	10.04327356	10.29729359	9.568522872	10.00216875	9.980972123	8.267440696	8.521235812	8.22499452733333	8.27224974957143	7.87845361757143	7.98756684033333	8.626975445
DDT	8.613782447	8.39737413004762	10.03612253	9.908082553	8.867696249	10.51037106	10.64490193	11.7335866	10.97319831	12.10870692	11.7335866	11.24858804	10.86327901	11.46325379	9.478632852	10.11710202	8.25952080228571	8.45568824	8.22019341195238	8.11487230585714	9.843360326
ZNF354A	10.85229042	10.548857	11.89568701	11.09599747	11.37206646	11.38628219	10.67542704	11.18619987	10.40993329	11.3667607	11.01868613	10.5689095	11.00300724	11.73047496	9.996073708	10.06880618	9.380735564	9.414251518	8.824144165	9.038031424	9.448327002
CCDC63	9.991679022	8.32857438414286	10.55980857	11.24169503	10.10930817	9.918853063	9.373543181	11.30960519	9.559475193	10.61455859	11.31836856	10.1085836	10.18799076	10.85367053	8.28241964190476	8.767404137	8.511599294	8.598778367	8.279654416	8.35934907242857	8.849332795
TAGLN3	12.57763983	10.12382435	11.22736717	12.02930274	11.76588342	11.69541672	10.7275186	11.08040753	9.655352765	10.34223632	10.71387359	9.787550987	10.5155318	11.93553627	9.334361867	9.007902341	8.900782491	9.263912735	9.422416118	9.210926858	9.046102037
HUNK	10.58091398	9.52954059	10.03749154	10.50811488	10.80300543	9.978512504	9.363451805	9.334361867	8.25589535342857	8.352506729	9.132984174	8.705077756	8.646555425	10.00903602	7.577197224	8.10930479685714	7.299964793	7.657075373	7.702563035	7.6354097787619	7.70071413
KCNIP3	11.35089529	10.54735732	12.02287223	12.39963137	11.81368279	11.81368279	10.71387359	12.50681855	11.04899443	12.11407533	12.47878836	12.19394892	11.55179652	12.01962142	10.20640037	9.320640007	9.770301563	9.759402059	9.8855161	9.875368869	10.02510888
SLC4A1	11.60647498	11.56763002	11.79256149	12.40281065	12.23963976	11.42045396	11.06539748	11.37064546	10.6014345528571	10.85229042	10.89092975	10.76274549	10.96424396	11.76262356	9.352934287	10.29831583	8.791368928	9.829910772	9.196336135	8.84279145552381	9.773638422
SUSD1	11.76262356	11.00119101	11.80394694	12.14241706	11.27118784	11.29693737	10.03215901	10.77844901	8.570813342	9.089833632	8.751213054	8.678737215	9.182649282	11.39496189	8.36683269814286	8.553114801	8.436159428	8.39528705404762	7.99828762828571	8.619820681	8.578955243
CLCNKA	10.19676293	8.630273658	10.99877496	11.54026507	10.25489865	10.22531442	9.333951209	11.85720364	10.3151698	11.96848658	12.61198006	11.21299085	11.00119101	11.47625175	8.749212071	8.538534591	9.113242894	8.00489720614286	8.425850413	8.613483094	9.180246265
ZNF714	9.646395241	10.26859455	11.20646864	11.25251401	11.05700246	11.24858804	10.04274079	10.41231123	8.20366379066667	9.718537371	9.500200785	8.895310418	8.974663432	11.31986923	8.415317952	8.32194435747619	7.72909006671429	7.87128347795238	7.754816978	7.70489007	7.777338011
AKAP14	12.74870197	13.23785792	12.87452429	13.16200905	13.48494936	12.41058059	11.68520869	11.83235274	9.862147432	10.80178714	10.77984054	10.34911782	9.800552915	12.46525958	9.512786613	9.980972123	9.184769741	10.11805269	8.902196461	9.024343362	10.11710202
PTPRC	11.22925929	10.99877496	12.1395535	12.81620728	11.72260061	11.15528485	9.738709094	12.43818249	9.666155655	10.40169357	10.16435852	10.25013899	9.274767846	12.16023503	8.649047111	8.68270708	8.721171066	8.37425012985714	8.404046388	8.37360403542857	8.992475005
ALDH18A1	11.27958242	10.73988244	11.59577176	11.96848658	11.20646864	11.02195967	10.35472925	11.71213177	8.408057856	9.255097779	8.19036671533333	8.973183164	8.408532024	11.63170135	7.96594660490476	8.820482097	7.708305982	7.88251832819048	7.562173181	7.55203758090476	8.00067564485714
KCNQ5	13.18653761	12.88979487	12.88614531	13.54006659	13.5084016	12.2991877	11.47888429	11.37455557	8.03460216533333	9.260048064	9.065396651	8.559206062	9.363451805	11.87078084	8.738442758	8.591319725	7.86653278309524	8.978893781	8.565621869	7.679269036	8.674303536
HMGB1	11.85720364	11.79530508	13.15199679	12.06426799	13.13177975	12.18649739	10.40046968	12.39963137	9.213127104	11.06106753	10.68119489	10.42868257	10.03548164	13.27899204	7.90513519595238	8.586213721	8.06251775933333	7.591651982	7.537503724	7.646980526	8.862965982
